# Supplementary material for: Acquisition Origin Matters: Clinical, Microbiological and Immunological Characteristics and Treatment Effects in Community- vs. Hospital-Acquired Septic Shock
Source: Antibiotics (Basel). 2026 Feb 5;15(2):169. doi: 10.3390/antibiotics15020169 (PMC12937308; doi:10.3390/antibiotics15020169)
Supplement: Supplementary file 1 [file antibiotics-15-00169-s001.zip]

Archive with 1 entries (1 files):
- antibiotics-4115494-supplementary.pdf
